# Supplementary material for: Lateral Gene Transfer Acts As an Evolutionary Shortcut to Efficient C4 Biochemistry
Source: Mol Biol Evol. 2020 Jun 10;37(11):3094–104. doi: 10.1093/molbev/msaa143 (PMC7751175; doi:10.1093/molbev/msaa143)
Supplement: msaa143_supplementary_data [file msaa143_supplementary_data.zip]

Archive with 2 entries (2 files):
- Phansopa_Dataset1.txt
- Phansopa_supp.pdf
