# Supplementary material for: Lateral Gene Transfer Acts As an Evolutionary Shortcut to Efficient C4 Biochemistry
Source: Mol Biol Evol. 2020 Jun 10;37(11):3094–104. doi: 10.1093/molbev/msaa143 (PMC7751175; doi:10.1093/molbev/msaa143)
Supplement: msaa143_supplementary_data [file msaa143_supplementary_data.zip › Phansopa_Dataset1.txt]

>1_RSA5_03
M-A------GKLEKMASIDAQLRMLAPAKLSEDDKLVEYDALLLDRFLDILQFLHGEDLREMVQECYEIAADYERKHDSNKLDELGKMLTSLDPGDSIVIAKAFSHMLNLANLAEEVQIAYRRRI-KLKKGDFADENSALTESDIEETFKRLVVDLKKSPAEVFDALKSQTVDLVLTAHPTQSVRRSLLQKHSRIRNCLVQLYSKDITPDDKQELDEALQREIQAAFRTDEIRRTQPTPQDEMRAGMSYFHETIWKGVPKFLRRVDTALKNIGIDERVPYNTPLIQFSSWMGGDRDGNPRVTPEVTRDVCLLARMMAANMYCSQIEDLMFELSMWRCNDELRARADELHL--SSKKDAKHYIEFWKKVPPSEPYRVILGDVRDKLYNTRERARQLLSSGYSDIPEESTLTNVEQFLEPLELCYRSLCACGDRVIADGSLLDFLRQVSTFGLCLVRLDIRQESDRHTDVLDAITTYLGIGSYREWSEERCQEWLLSELNGKRPLFGPDLPTTDEIADVLDTFRVIAELPTDNFGAYIISMATAPSDVLAVELLQRECQVKTPLRVVPLFEKLADLEGAPAALARLFSVDWYRERINGKQEVMIGYSDSGKDAGRLSAAWQLYKAQEELIKVAKQFGVKLTMFHGRGGTVGRGGGPTHLAILSQPPDTIHGSLRVTVQGEVIEQSFGEEHLCFRTLQRFTAATLEHGMHPPISPKPEWRALLDEMAVVATKEYRSIVFQEPRFVEYFRLATPEMEYGRMNIGSRPSKRKPSGGIESLRAIPWIFAWTQTRFHLPVWLGFGAAFKHILEKDIRNLHMLQEMYNEWPFFRVTIDLVEMVFAKGDPGIAALYDKLLVSSELWPLGEKLRANYEETKRLLLQVAGHKDLLEGDLYLKQRLRLRDAYITTMNVCQAYTMKRIRDPDYHVTLRPHLSKEIMDWNKPAAELVKLNPTSEYAPGLEDTLILTMKGIAAGMQNTG
>2_TPE1_10
M-A------GKLEKMASIDAQLRMLAPAKLSEDDKLVEYDALLLDRFLDILQDLHGEDLREMVQVCYEIAADYERKHDSDKLDELGKMLTSLDPGDSIVIAKAFSHMLNLANLAEEVQIAYRRRI-KLKKGDFADENSALTESDIEETFKRLVVDLKKSPAEVFDALKSQTVDLVLTAHPTQSVRRSLLQKHSRIRNCLVQLYSKDITPDDKQELDEALQREIQAAFRTDEIRRTQPTPQDEMRAGMSYFHETIWKGVPKFLRRVDTALKNIGIDERVPYNAPLIQFSSWMGGDRDGNPRVTPEVTRDVCLLARMMAANMYCSQIEDLMFELSMWRCNDELRARADELHL--SSKKDAKHYIEFWKKGPPSEPYRVILGDVRDKLYNTHERARQLLSSGYSDIPEESTLTNVEQFLEPLELCYRSLCACGDRVIADGSLLDFLRQVSTFGLCLVRLDIRQESDRHTDVLDAITTYLGIGSYREWSEERRQEWLLSELNGKRPLFGPDLPTTDEIADVLDTFRVIAELPADNFGAYIISMATAPSDVLGVELLQRECQVKTPLRVVPLFEKLADLEGAPAAVARLFSVDWYRERINGKQEVMIGYSDSGKDAGRLSAAWQLYKAQEELIKVAKQFGVKLTMFHGRGGTVGRGGGPTHLAILSQPPDTIHGSLRVTVQGEVIEQSFGEEHLCFRTLQRFTAATLEHGMHPPISPKPEWRALLDEMAVVATKEYRSTVFQEPRFVEYFRLATPEMEYGRMNIGSRPSKRKPSGGIESLRAIPWIFAWTQTRFHLPVWLGFGAAFKHILEKDIRNLHMLQEMYNEWPFFRVTIDLVEMVFAKGDPGIAALYDKLLVSSELWPFGEKLRANYEETKRLLLQVAGHKDLLEGDLYLKQRLRLRDAYITTMNVCQAYTMKRIRDPDYHVMLRPHLSKEIMDWNKPAAELVKLNPTSEYAPGLEDTLILTMKGIAAGMQNTG
>3_Panicum_pygmaeum
M-ASSK-APGPVERHQSIDAQLRLLAPGKVSEDDKLVEYDALLVDRFLDILQDLHGPSLREFVQECYELSAEYEGDRDAARLGELGDRLTGLAPADAIVVASSFSHMLNLANLAEEVQIAHRRRN-KLKRGDFADEASATTESDIEETLKRLVSELGKSREEVFDALKNQTVDLVFTAHPTQSIRRSLLQKHARIRNCLTQLYAKDITADDKQELDEALQREIQAAFRTDEIRRTQPTPQDEMRAGMSYFHETIWKGVPKFLRRVDTALKNIGIDERLPYNAPLIQFSSWMGGDRDGNPRVTPEVTRDVCLLARMMAANLYFSQIEELMFELSMWRCNDELRVRAEELHR--ASRKAAKHYIEFWKQIPPNEPYRVILGYVRDKLYYTRERSRHLLTTGFSEIPEDSAFTNVEEFLEPLELCYRSLCACGDKTIADGSLLDFLRQVSTFGLSLVKLDIRQESERHTDVLDAITTHLGIGSYREWPEEKRQEWLLSELRGKRPLLGPDLPQTEEVADVLGTFRVLAELPPDSFGAYIISMATAPSDVLTVELLQRECHVRHPLRVVPLFEKLADLEAAPAAVARLFSVDWYMDRINGKQEVMIGYSDSGKDAGRLSAAWQLYKAQEELVQVAKRYGVKLTMFHGRGGTVGRGGGPTHLAILSQPPDTIHGSLRVTVQGEVIEHSFGEEHLCFRTLQRFTAATLEHGMHPPVSPKPEWRALMDELAVVATEEYRSIVFKEPRFVEYFRSATPETEYGRMNIGSRPSKRKPSGGIESLRAIPWIFAWTQTRFHLPVWLGFGAAFKHAMKKDIRNIQTLREMYNEWPFFRVTLDLLEMVFAKGDPGIAGLYDELVVADDLKPFGEQLRNNYVETQQLLLQVAGHKDILEGDPYLKQRLRLRDPYITTLNVCQAYTLKRIRDPSFQVTAQRPLSKEFADENQP-AGLVKLNPASEYAPGLEDTLILTMKGIAAGMQNTG
>4_RSA5_03
MAASSKP-PGPMERHHSIDAQLRLLAPGKVSEDDKLVEYDALLVDRFLDILQDLHGPSLREFVQECYELSAEYEGDRDAARLSDLGSRLTGLAPADAIVVASSFSHMLNLANLAEEVQIAHRRRN-KLKRGDFADEASATTESDIEETLKRLVSGLGKSKEEVFDALKNQTVDLVFTAHPTQSIRRSLLQKHARIRNCLTQLYAKDITADDKQELDEALQREIQAAFRTDEIRRTQPTPQDEMRAGMSYFHETIWKGVPKFLRRVDTALKNIGIDERLPYNAPLIQFSSWMGGDRDGNPRVTPEVTRDVCLLARMMAANLYFSQIEELMFELSMWRCNDELRVRAEELHR--ASRKAAKHYIEFWKQIPPNEPYRVILGYVRDKLYYTRERSRHLLTTGFSEIPEDSAFSNVEEFLEPLELCYRSLCACGDKTIADGSLLDFLRQVSTFGLSLVKLDIRQESERHTDVLDAITTHVGIGSYREWPEEKRQEWLLSELRGKRPLLGPDLPQTEEVADVLGAFRVLAELPPDSFGAYIISMATAPSDVLAVELLQRECHVRHPLRVVPLFEKLADLEAAPAAVARLFSVDWYMDRINGKQEVMIGYSDSGKDAGRLSAAWQLYKAQEELVQVSKRYGVKLTMFHGRGGTVGRGGGPTHLAILSQPPDTIHGSLRVTVQGEVIEHSFGEEHLCFRTLQRFTAATLEHGMHPPVFPKPEWRKLMDELAVVATEEYRSIVFREPRFVEYFRSATPETEYGRMNIGSRPSKRKPSGGIESLRAIPWIFAWTQTRFHLPVWLGFGAAFKHAMKKDIRNIQMLREMYNEWPFFRVTLDLLEMVFAKGDPGIAGLYDELLVADDLKPFGEQLRNNYVDTQQLLLQVAGHKEILEGDPYLKQRLRLRDPYITTLNVCQAYTLKRIRDPSFQVTAQRPLSKEFADENQP-AGLVKLNPASEYAPGLEDTVILTMKGIAAGMQNTG
>5_MAD1_03
MAASSKP-PGTMERHHSIDTQLRLLVPSKVSEDDKLIEYDALLIDRFLDILQDLHGPSLREFVQECYELSAEYEGDRDAARLSDLGSRLTGLAPADAIAVASSFSHMLNLANLAEEVQIAHRRRN-KLKRGDFADEASATTESDIEETLKRLVSGLGKSKEEVFDALKNQTVDLVFTAHPTQSIRRSLLQKHARIRNCLTQLYAKDITADDKQELDEALQREIQAAFRTDEIRRTQPTPQDEMRAGMSYFHETIWKGVPKFLRRVDTALKNIGIDERLPYNAPLIQFSSWMGGD?DGNPRVTPEVTRDVCLLARMMAANLYISQIEELMFELSMWRCNDELRVRAEELHR--ASRKAAKHYIEFWKQIPPNQPYRVILGYVRDKLYYTRERSRHLLTTGFSEIPEDSAFSNVEEFLEPLELCYRSLCACGDKTIADGSLLDFLRQVSTFGLSLVKLDIRQESERHTDVLDAITTHVGIGSYREWPEEKRQEWLLSELRGKRPLLGPDLPQTEEVADVLGAFRVLAELPPDSFGAYIISMATAPSDVLAVELLQRECHVRHPLRVVPLFERLADLEAAPAAVARLFSVDWYMDRINGKQEVMIGYSDSGKDAGRLSAAWQLYKAQEELVQVAKRYGVKLTMFHGRGGTVGRGGGPTHLAILSQPPDTIHGSLRVTVQGEVIEHSFGEEHLCFRTLQRFTAATLEHGMHPPVSPKPEWRALMDELAVVATEEYRSIVFREPRFVEYFRSATPETEFGRMNIGSRPSKRKPSGGIESLRAIPWIFAWTQTRFHLPVWLGFGAAFKHAMKKDIRNIQMLREMYNEWPFFRVTLDLLEMVFAKGDPGIAGLYEELLVADDLKPFGEQLRNNYVDTQQLLLQVAGHKEILEGGPYLKQRLRLRDPYITTLNVCQAYTLKRIRDPSFQVTAQRPLSKEFADEN-----LVKLNPASEYAPGLEDTLILTMKGIAAGMQNTG
>6_AANG4_8
M-ASSKPGPGPLERHHSIDTQLRLLAPGKVSEDDKLVEYDALLVDRFLDILQDLHGPSLREFVQELYELSAEYAGDRDAARLSDLGSRLTGLAPNDAIVVASSIYHMLNLTNLAEEVQIAHRRRN-KLKRGDFADEASDTTESDIEETLKRLVSDLGKSKEEVFEALKNQTVDLVFTAHPTQSIRRSLLQKHARIRNCLTQLYAKDITADDKKELDEALQREIQAAFRTDEIRRAQPTPQDEMRGGMSYFHETIWKGVPKFLRRVDTALKNIGIDERLPYNAPLIQFSSWMGGDRDGNPRVTPEVTRDVVLLARMMAANLYFSEIEDLMFELSMWRCNDELRVRAEELHR--ASKKASKHYIEFWKQIPPNQPYRVVLGHVRDKLYNTRERTRHLLTTGFSEIPEESGFTNVEEFLEPLELCYRSLCASGDKTIADGSLLDFLRQVSTFGLSLVKLDIRQESERHTDVLDAITTHVGIGSYRSWPEEKRQEWLLSELRGKRPLLPPDLPQTEEVADVLGAFRVLAELPPDSFGPYIISMATAPSDVLAVELLQRESHVRHPLRVVPLFERLADLQAAPASVERLFSLDWYRDRINGKQEVMIGYSDSGKDAGRLSAAWQLYKAQEELVQVAKRYGVKLTMFHGRGGTVGRGGGPTHLAILSQPPDTINGSLRVTVQGEVIEYSFGEEQLCFRTLQRFTAATLEHGMNPPVSPKPEWRKLMDELAAVATEEYRSTVFREPRFVEYFRSATPETEYGRMNIGSRPSKRKPSGGIESLRAIPWIFSWTQTRFHLPVWLGVGGAFKHAIKKDIRNIQVLKEMYNEWPFFRVTLDLLEMVFAKGDPGIARFYDELLVADDLKPFGEQLRNNYVDTQQLLLQVAGHKEILEGDPYLKQQLRLRDPYITTLNVWQAYTLKRIRDPSFQVTPQPPLSKEFADENQP-AGLVKLNPASEYAPGLEDTLILTMKGIAAGMQNTG
>7_Megathyrsus_maximus
M-ASSKP----AERHHSIDAQLRQLAPGKVSEDDKLVEYDALLINRFLDILQDLHGPELCEFVQHCYELAAEYEGDRDAAKLSELGSRLSGLSPSDAIIVASSFSHMLNLANLAEEVQIAHRRKN-KLKSGAFTDEGSATTESSIDETIDRLV-ELGKSKEEVFEALKTQTVDLVLTAHPTQSLRRSLLKKHTRIRNCLTQLYAKDITEDDKKELEEALQREIQAAFRTDEIRRAQPTPQDEMRYGMNYIHETIWKGVPKFLRRVDTALKNIGIDERLPYDAPLIKFSSWMGGDRDGNPRVTPEVTRDVCLLARMMAANLYISQIEELMFELSMWRCNDELRARADELDG--ASRKVVKHYTEFWRQIPTNEPYRVVLADVRDKLYNTRERMRHLLATGFSEIPEDATVTDVAKFLEPLELCYKSLCDSGDKTIADGSLLDLMRQVSTFGLSLTKLDIRQESDRHTEVIDTITTHLGIGSYRSWPEEKRQEWLLSELQGKRPLLSPDLPQSEEVADALGTFRVLAELPRDSFGPYIISMATAPSDVLAVELLQRECKVADPLPVVPLFERLADLQAAPATMETLFSMDWYKKRINGKQQVMVGYSDSGKDAGRLSAAWALYTAQEEVWKVANNHGVKITLFHGRGGTIGRGGGPTHLALLSQPPKTINGSIRVTVQGEVIEHSFGEEHLCFRTLERFTAATLEHGMHPPVSPKPEWRALMDELTVVSTEAYRSVVFKEPRFVEYFRSATPETEYGRMNIGSRPAKRKPKGGIESLRAIPWIFSWTQTRFHLPVWLGVGAAFKYAMKKDIKNFQMLKDMYNEWPFFRVTLDLLEMVFAKGDPGIVGLYNELLVADELKPFGEQLRNDYLDTQQLLLQIAGHKEILEASPRLKQRLRLRDPYITTLNVYQAYTLKRIRDPSFKVTPQPPLSKEQT-------EVVKLNPASEYGPGLEDTLIITMKGIAAGMQNTG
>8_Alloteropsis_cimicina
M-ATSKP----AERHHSIDAQLRQLVPSKVYEDDKLVEYDALLINRFLDILQDLHGPELCEFVQQCYELSAEYEGDRDAAKLSELGSKLSGLSPSDAIIVASSFSHMLNLANLAEEVQIAHRRRN-KHKSGAFTDEGSSTTESSIDETINRLV-ELGKSKEEVFEALKTQTVDLVLTAHPTQALRRSLLKKHTRIRNCLTQLYAKDITEDDKKELDEALQREIQAAFRTDEIRRAQPTPQDEMRYGMYYIHETIWKGVPKFLRRVDTALKNIGIDERLPYDAPLIKFSSWMGGDRDGNPRVTPEVTRDVCLLARMMAANLYISQIEELMFELSMWRCNDELRARADELDG--ASRKVVKHYTEFWRQIPTNEPYRVVLADVRDKLYNTRERMRHLLATGFSEIPEDSIITDVSKFLEPLELCYKSLCDCGDKTIADGSLLDLMRQVSTFGLSLTKLDIRQESDRHTEVIDAITTHLGIGSYRSWPEEKRQEWLLTELQGKRPLLSPDLPQSEEVADALGTFRVLAELPRDSFGPYIISMATAPSDVLAVELLQRECKVAEPLPVVPLFERLADLQAAPATMERLFSVDWYKKRINGKQQVMVGYSDSGKDAGRLSAAWALYTAQEEVSKVANNHGVKLTLFHGXGGTVGRGGGPTHLAILSQPPKTINGSIRVTVQGEVIEHSFGEEHLCFRTLERFTAATLEHGMHPPLSPKPEWRALMDELTVVATEAYRSVVFKEPRFVEYFRSATPETEYGRMNIGSRPAKRKPKGGIESLRAIPWIFSWTQTRFHLPVWLGVGAAFKYAMKKDIKDFQMLKEMYNEWPFFRVTLDLLEMVFAKGDPGIVSLYNELLVADELKPFGEQLRNDYLDTQQLLLQVAGHKEILEGSPGLKQRLRLRDPYITTLNVYQAYTLKRIRDPSFQVTPQPPLSKEQA-------EVVKLNPASEYAPGLEDTLIITMKGIAAGMQNTG
>9_TAN4_08
M-ASLKP----AERHHSIDAQLRQLVPSKVSEDDKLVEYDALLINRFLDILQDLHGPQLCEFVQQCYELSAEYEGDRDAAKLSELGSKLSGLSPSDAIIVASSFSHMLNLANLAEEVQIAHRRKN-KVKTGAFTDEGSSTTESSIDETINRLV-ELGKSKEEVFEALKTQTVDLVLTAHPTQALRRSLLKKHTRIRNCLTQLYAKDITEDDKKELEEALQREIQAAFRTDEIRRAQPTPQDEMRYGMYYIHETVWKGVPKFLRRVDTALKNIGIDERLPYDAPLIKFSSWMGGDRDGNPRVTPEVTRDVCLLARMMAANLYISEIEELMFELSMWRCNDELRARADELDG--ASRKVVKHYTEFWRQIPTNEPYRVVLADVRDKLYNTRERMRHLLATGFSEIPEDSIITHVSKFLEPLELCYKSLCDCGDKTIADGSLLDLMRQVSTFGLSLTKLDIRQESDRHTEVMDAITTHLGIGSYRSWPEEKRQEWLLSELQGKRPLLSPDLPQSEEVADALGTFRVLAELPRDSFGPYIISMATAPSDVLAVELLQRECKVAEPLPVVPLFERLADLQAAPATMERLFSMDWYKKRINGKQQVMVGYSDSGKDAGRLSAAWALYTAQEEVSKVANSHGVKLTLFHGRGGTVGRGGGPTHLAILSQPPNTINGSIRVTIQGEVIEYSFGEEHLCFRTLERFTAATLEHGMHPPLSPKPEWRALMDELTVVATEAYRSVVFKEPRFVEYFRSATPETEYGRMNIGSRPAKRKPKGGIESLRAIPWIFSWTQTRFHLPVWLGVGAAFKYAMKKDIKDFQMLKEMYNEWPFFRVTLDLLEMVFAKGDPGIVSLYNELLVADELKAFGEQLRNDYLDTQQLLLQVAGHKEILEGGPYLKQRLRLRDPYITTLNVCQAYTLKRIRDPSFQVTPQPPLSKEQA-------EVVKLNPASEYAPGLEDTLIITMKGIAAGMQNTG
>10_Themeda_triandra
M----------AEKHHSIDAQLRALAPGKVS--AELIEYDALLIDRFLDILQDLHGPALREFVQECYEVSADYEGKKDTSKLGELGAKLTGLTPADAILVASSILHMLNLANLAEEVELAHRRRNSKLKHGDFSDEGSATTESDIEETLKRIV-SLGKSPAEVFEALKNQSVDLVFTAHPTQSARRSLLQKNARIRNCLTQLSAKDTTPEDKKELDEALHREIQAAFRTDEIRRAQPTPQDEMRYGMSYIHETVWKGVPKFLRRVDTALKDIGVNERLPYNVPLIKFCSWMGGDRDGNPRVTPEVTRDVCLLSRMMAANLYIDQVEDLMFELSMWRSNAELRAKADELLSTPASKKVTKYYIEFWKQIPENEPYRVILGAVRDKLYNTRERARHLLATGFSDISEDSVFTSIEQLLEPLELCYKSLIDCGDKAIAHGSLLDLLRQVFIFGLSLVKLDIRQESERHTDVIDAITTHLGIGSYRSWPEDKRVEFLVSELKGKRPLLPPDLPMTEEIADVIGAMKVIAELPSDSFGPYIISMCTAPSDVLAVELLQRECGIKQTLPVVPLFERLADLQGAPASVEKLFSTDWYINHINGKQQVMVGYSDSGKDAGRLSAAWQLYVAQEEMAKVAKKYGVKLTLFHGRGGTVGRGGGPTHLAILSQPPDTINGSIRVTVQGEVIEFMFGEENLCFQSLQRFTAATLEHGMHPPVSPKPEWRKLMEEMAVVATEEYRSVVVKEPRFVEYFRSATPETEYGKMNIGSRPAKRKPGGGITTLRAIPWIFSWTQTRFHLPVWLGVGAAFKWAIDKDIKNFQKLKEMYNEWPFFRVTLDLLEMVFAKGDPGIAGLYDDLLVADELKPFGKSLRDKYVETQQLLLQIAGHKDILEGDPYLKEGLRLRNPYITTLNVFQAYTLKRIRDPNFKITPLPPLSKEFAGETKDA-GLVKLNPASEYPPGTEDTLILTMKGIAAGMQNTG
>11_AUS1_01
M----------AEKHHSIDAQLRALAPGKVS--AELIEYDALLIDRFLDILQDLHGPALREFVQECYDLSADYEGKKDTSKLGELGAKLTGLTPADAILVASSILHMLNLANLAEEVELAHRRRNSKLKHGDFSDEGSATTESDIEETLKRIV-SLGKSPAEVFEALKNQSVDLVFTAHPTQSARRSLLQKNARIRNCLTQLSAKDTTPEDKKELDEALHREIQAAFRTDEIRRAQPTPQDEMRYGMSYIHETVWKGVPKFLRRVDTALKDIGVNERLPYNVPLIKFCSWMGGDRDGNPRVTPEVTRDVCLLSRMMAANLYIDQVEDLMFELSMWRSNAELRAKADELLSTPASKKVTKYYIEFWKQIPENEPYRVILGAVRDKLYNTSERARHLLATGFSDISEDSVFTSIEQLLEPLELCYKSLIDCGDKAIAHGSLLDLLRQVFIFGLSLVKLDIRQESERHTDVIDAITTHLGIGSYRSWPEDKRVEFLVSELKGKRPLLPPDLPMTEEIADVIGAMKVIAELPSDSFGPYIISMCTAPSDVLAVELLQRECGIKQTLPVVPLFERLADLQGAPASVEKLFSTDWYINHINGKQQVMVGYSDSGKDAGRLSAAWQLYVAQEEMAKVAKKYGVKLTLFHGRGGTVGRGGGPTHLAILSQPPDTINGSIRVTVQGEVIEFMFGEENLCFQSLQRFTAATLEHGMHPPVSPKPEWRKLMEEMAVVATEEYRSVVVKEPRFVEYFRSATPETEYGKMNIGSRPAKRKPGGGITTLRAIPWIFSWTQTRFHLPVWLGVGAAFKWAIDKDIKNFQKLKEMYNEWPFFRVTLDLLEMVFAKGDPGIAGLYDDLLVADELKPFGKSLRDKYVETQQLLLQIAGHKDILEGDPYLKEGLRLRNPYITTLNVFQAYTLKRIRDPNFKITPLPPLSKEFAGETKDA-GLVKLNPASEYPPGTEDTLILTMKGIAAGMQNTG
>12_Setaria_barbata
M----------AEKHHSIDASLRLLAPGKVSEDDKLLEYDALLIDRFLDIFQDLHGPSIREFVQECYEVAAEYERDRDAAKLTEIGNRLTKLSPNDAIVVASSFSNMLNLTNLAEEVQLAHIRKN-KLKSGGIADEGIAATESDIDETLSRLV-GLGKTKEEVFDALKNQTVELVFTAHPTQSVRRSLLQKHARIRNCLTQLYAKDISEDDKKELDEALQREIQACFRTDEIRRAQPTPQDEMRYGMSYFHETIWKGVPKFLRRVDTALKNIGIDERFPYNAPLIKFSSWMGGDRDGNPRVTPEVTRDVCLLARMMAANLYFSQIEELMFELSMWRCNEELRARAEELYG--STQKVSKHYIEFWRQLPANEPYRVVLAYVRDKLYNTRERARHLLTSGFSDIPEDSAFKNVEEFLEPLELCYKSLCDSGDKTIADGSLLDFMRQVSTFGLSLVKLDIRQESERHTDVIDAITTHLGIGSYRSWPEEKRQEWLLSELSGKRPLLSPDLPQTEEIADVLGCFHVLAELPRDSFGPYIISMATAPSDVLAVELLQRECHIKEPLPVVPLFEKLADLQSAPESIERLFSFDWYINRIGGKQQVMVGYSDSGKDAGRLSAAWHLYKAQEAMAQVAKKYNVKLTLFHGRGGTVGRGGGPTHLAILSQPPETINGSLRVTVQGEVIEYSFGEEHLCFQTLQRFTAATLEHGMHPPVSPKPEWRALLDEIAAVSTEEYRSVVMKEPRFVEYFRSATPETEYGKLNIGSRPAKRKPKGGIESLRAIPWIFSWTQTRFHLPVWLGFGAAFKHAMKKDIKNFQMLKEMYNEWPFFRVTLDLLEMVLAKGDPTIAGLYDELLVAEELKPFGAQLRENYVESEKLILQVIGHKEILESDPALKQQLRLRDPYITILNVWQAYTLKRIRDPSFKVEPQPTLSKEFADENKPR-EIVKLNPASEYGEGLEDTLILTMKGIAAGMQNTG
>13_RSA3_01
M----------AEKHHSIDASLRLLAPGKVSEDDKLLEYDALLIDRFLDIFQDLHGPSIREFVQECYEVAAEYERDRDAAKLTEIGNRLTKLSPNDAIVVASSFSNMLNLTNLAEEVQLAHIRKN-KLKSGGIADEGIAATESDIDETLSRLV-GLGKTKEEVFDALKNQTVELVFTAHPTQSVRRSLLQKHARIRNCLTQLYAKDISEDDKKELDEALQREIQACFRTDEIRRAQPTPQDEMRYGMSYFHETIWKGVPKFLRRVDTALKNIGIDERFPYNAPLIKFSSWMGGDRDGNPRVTPEVTRDVCLLARMMAANLYFSQIEELMFELSMWRCNEELRARAEELYG--STQKVSKHYIEFWRQLPANEPYRVVLAYVRDKLYNTRERARHLLTSGFSDIPEDSAFKNVEEFLEPLELCYKSLCDSGDKTIADGSLLDFMRQVSTFGLSLVKLDIRQESERHTDVIDAITTHLGIGSYRSWPEEKRQEWLLSELSGKRPLLSSDLPQTEEIADVLGCFHVLAELPRDSFGPYIISMATAPSDVLAVELLQRECHIKEPLPVVPLFEKLADLQSAPESIERLFSFDWYINRIGGKQQVMVGYSDSGKDAGRLSAAWHLYKAQEAMAQVAKKYNVKLTLFHGRGGTVGRGGGPTHLAILSQPPETINGSLRVTVQGEVIEYSFGEEHLCFQTLQRFTAATLEHGMHPPVSPKPEWRALLDEIAAVSTEEYRSVVMKEPRFVEYFRSATPETEYGKLNIGSRPAKRKPKGGIESLRAIPWIFSWTQTRFHLPVWLGFGAALKHAMKKDIKNFQMLKEMYNEWPFFRVTLDLLEMVLAKGDPTIAGLYDELLVAEELKPFGAQLRENYVESEKLILQVIGHKEILESDPALKQQLRLRDPYITILNVWQAYTLKRIRDPSFKVEPQPTLSKEFADENKPR-EIVKLNPASEYGEGLEDTLILTMKGIAAGMQNTG
>14_RSA4_01
M----------AEKHHSIDASLRLLAPGKVSEDDKLLEYDALLIDRFLDIFQDLHGPSIREFVQECYEVAAEYERDRDAAKLTEIGNRLTKLSPNDAIVVASSFSNMLNLTNLAEEVQLAHIRKN-KLKSGGIADEGIAATESDIDETLSRLV-GLGKTKEEVFDALKNQTVELVFTAHPTQSVRRSLLQKHARIRNCLTQLYAKDISEDDKKELDEALQREIQACFRTDEIRRAQPTPQDEMRYGMSYFHETIWKGVPKFLRRVDTALKNIGIDERFPYNAPLIKFSSWMGGDRDGNPRVTPEVTRDVCLLARMMAANLYFSQIEELMFELSMWRCNEELRARAEELYG--STQKVSKHYIEFWRQLPANEPYRVVLAYVRDKLYNTRERARHLLTSGFSDIPEDSAFKNVEEFLEPLELCYKSLCDSGDKTIADGSLLDFMRQVSTFGLSLVKLDIRQESERHTDVIDAITTHLGIGSYRSWPEEKRQEWLLSELSGKRPLLSSDLPQTEEIADVLGCFHVLAELPRDSFGPYIISMATAPSDVLAVELLQRECHIKEPLPVVPLFEKLADLQSAPESIERLFSFDWYINRIGGKQQVMVGYSDSGKDAGRLSAAWHLYKAQEAMAQVAKKYNVKLTLFHGRGGTVGRGGGPTHLAILSQPPETINGSLRVTVQGEVIEYSFGEEHLCFQTLQRFTAATLEHGMHPPVSPKPEWRALLDEIAAVSTEEYRSVVMKEPRFVEYFRSATPETEYGKLNIGSRPAKRKPKGGIESLRAIPWIFSWTQTRFHLPVWLGFGAALKHAMKKDIKNFQMLKEMYNEWPFFRVTLDLLEMVLAKGDPTIAGLYDELLVAEELKPFGAQLRENYVESEKLILQVIGHKEILESDPALKQQLRLRDPYITILNVWQAYTLKRIRDPSFKVEPQPTLSKEFADENKPR-EIVKLNPASEYGEGLEDTLILTMKGIAAGMQNTG
